# Supplementary material for: Four new species of Metapocyrtus Heller, 1912 (Coleoptera, Curculionidae, Entiminae, Pachyrhynchini) from Mindanao Island, Philippines
Source: Biodivers Data J. 2021 Sep 28;9:e72453. doi: 10.3897/BDJ.9.e72453 (PMC9341918; doi:10.3897/BDJ.9.e72453)
Supplement: XML Treatment for Metapocyrtus jumawani [file BDJ.9.e72453-treatment1.xml]

<!DOCTYPE tp:taxon-treatment
  PUBLIC "-//TaxonX//DTD Taxonomic Treatment Publishing DTD v0 20100105//EN" "tax-treatment-NSO.dtd">
<tp:taxon-treatment xmlns:tp="http://www.plazi.org/taxpub"><tp:treatment-meta><mixed-citation publication-type="journal"><person-group><name><surname>Cabras</surname><given-names>Analyn Anzano</given-names></name><name><surname>Medina</surname><given-names>Milton Norman</given-names></name></person-group><article-title>Four new species of <italic><tp:taxon-name><tp:taxon-name-part taxon-name-part-type="genus" reg="Metapocyrtus">Metapocyrtus</tp:taxon-name-part></tp:taxon-name></italic> Heller, 1912 (<tp:taxon-name><tp:taxon-name-part taxon-name-part-type="order">Coleoptera</tp:taxon-name-part></tp:taxon-name>, <tp:taxon-name><tp:taxon-name-part taxon-name-part-type="family">Curculionidae</tp:taxon-name-part></tp:taxon-name>, <tp:taxon-name><tp:taxon-name-part taxon-name-part-type="subfamily">Entiminae</tp:taxon-name-part></tp:taxon-name>, <tp:taxon-name><tp:taxon-name-part taxon-name-part-type="tribe">Pachyrhynchini</tp:taxon-name-part></tp:taxon-name>) from Mindanao Island, Philippines</article-title><source>Biodivers Data J</source><day>28</day><month>09</month><year>2021</year><volume>9</volume><pub-id pub-id-type="doi">10.3897/BDJ.9.e72453</pub-id></mixed-citation></tp:treatment-meta><tp:nomenclature><tp:taxon-name>
            <object-id xmlns:xlink="http://www.w3.org/1999/xlink" content-type="arpha" xlink:type="simple">E3BD3795-7D06-5AA8-AC1E-ABA1506AD9F1</object-id>
            <tp:taxon-name-part taxon-name-part-type="genus">Metapocyrtus</tp:taxon-name-part>
            <tp:taxon-name-part taxon-name-part-type="species">jumawani</tp:taxon-name-part>
            <object-id xmlns:xlink="http://www.w3.org/1999/xlink" content-type="zoobank" xlink:type="simple" object-id-type="ZooBank">urn:lsid:zoobank.org:act:667bb1ca-a668-44f9-8c00-c1c21c7ddaf8</object-id>
          </tp:taxon-name><tp:taxon-authority>Cabras &amp; Medina, 2021</tp:taxon-authority><tp:taxon-status xmlns:xlink="http://www.w3.org/1999/xlink" xlink:type="simple">sp. n.</tp:taxon-status></tp:nomenclature><tp:treatment-sec sec-type="materials"><title>Materials</title><list list-type="alpha-lower" list-content="occurrences"><list-item><p><bold>Type status:</bold> <named-content xmlns:xlink="http://www.w3.org/1999/xlink" content-type="dwc:typeStatus" xlink:type="simple">Holotype</named-content>. <bold>Occurrence:</bold> recordedBy: <named-content xmlns:xlink="http://www.w3.org/1999/xlink" content-type="dwc:recordedBy" xlink:type="simple">Local collector</named-content>; individualCount: <named-content xmlns:xlink="http://www.w3.org/1999/xlink" content-type="dwc:individualCount" xlink:type="simple">1</named-content>; sex: <named-content xmlns:xlink="http://www.w3.org/1999/xlink" content-type="dwc:sex" xlink:type="simple">male</named-content>; lifeStage: <named-content xmlns:xlink="http://www.w3.org/1999/xlink" content-type="dwc:lifeStage" xlink:type="simple">adult</named-content>; preparations: <named-content xmlns:xlink="http://www.w3.org/1999/xlink" content-type="dwc:preparations" xlink:type="simple">card-mounted</named-content>; disposition: <named-content xmlns:xlink="http://www.w3.org/1999/xlink" content-type="dwc:disposition" xlink:type="simple">in collection</named-content>; <bold>Taxon:</bold> scientificName: <named-content xmlns:xlink="http://www.w3.org/1999/xlink" content-type="dwc:scientificName" xlink:type="simple"><italic><tp:taxon-name><tp:taxon-name-part taxon-name-part-type="genus" reg="Metapocyrtus">Metapocyrtus</tp:taxon-name-part><tp:taxon-name-part taxon-name-part-type="species" reg="jumawani">jumawani</tp:taxon-name-part></tp:taxon-name></italic></named-content>; kingdom: <named-content xmlns:xlink="http://www.w3.org/1999/xlink" content-type="dwc:kingdom" xlink:type="simple"><tp:taxon-name><tp:taxon-name-part taxon-name-part-type="kingdom">Animalia</tp:taxon-name-part></tp:taxon-name></named-content>; phylum: <named-content xmlns:xlink="http://www.w3.org/1999/xlink" content-type="dwc:phylum" xlink:type="simple"><tp:taxon-name><tp:taxon-name-part taxon-name-part-type="phylum">Arthropoda</tp:taxon-name-part></tp:taxon-name></named-content>; class: <named-content xmlns:xlink="http://www.w3.org/1999/xlink" content-type="dwc:class" xlink:type="simple"><tp:taxon-name><tp:taxon-name-part taxon-name-part-type="class">Insecta</tp:taxon-name-part></tp:taxon-name></named-content>; order: <named-content xmlns:xlink="http://www.w3.org/1999/xlink" content-type="dwc:order" xlink:type="simple"><tp:taxon-name><tp:taxon-name-part taxon-name-part-type="order">Coleoptera</tp:taxon-name-part></tp:taxon-name></named-content>; family: <named-content xmlns:xlink="http://www.w3.org/1999/xlink" content-type="dwc:family" xlink:type="simple"><tp:taxon-name><tp:taxon-name-part taxon-name-part-type="family">Curculionidae</tp:taxon-name-part></tp:taxon-name></named-content>; genus: <named-content xmlns:xlink="http://www.w3.org/1999/xlink" content-type="dwc:genus" xlink:type="simple"><tp:taxon-name><tp:taxon-name-part taxon-name-part-type="genus">Metapocyrtus</tp:taxon-name-part></tp:taxon-name></named-content>; specificEpithet: <named-content xmlns:xlink="http://www.w3.org/1999/xlink" content-type="dwc:specificEpithet" xlink:type="simple"><italic><tp:taxon-name><tp:taxon-name-part taxon-name-part-type="genus" reg="Metapocyrtus"/><tp:taxon-name-part taxon-name-part-type="species" reg="jumawani">jumawani</tp:taxon-name-part></tp:taxon-name></italic></named-content>; taxonRank: <named-content xmlns:xlink="http://www.w3.org/1999/xlink" content-type="dwc:taxonRank" xlink:type="simple">species</named-content>; scientificNameAuthorship: <named-content xmlns:xlink="http://www.w3.org/1999/xlink" content-type="dwc:scientificNameAuthorship" xlink:type="simple">Cabras &amp; Medina, 2021</named-content>; nomenclaturalCode: <named-content xmlns:xlink="http://www.w3.org/1999/xlink" content-type="dwc:nomenclaturalCode" xlink:type="simple">ICZN</named-content>; <bold>Location:</bold> continent: <named-content xmlns:xlink="http://www.w3.org/1999/xlink" content-type="dwc:continent" xlink:type="simple">Asia</named-content>; islandGroup: <named-content xmlns:xlink="http://www.w3.org/1999/xlink" content-type="dwc:islandGroup" xlink:type="simple">Mindanao</named-content>; country: <named-content xmlns:xlink="http://www.w3.org/1999/xlink" content-type="dwc:country" xlink:type="simple">Philippines</named-content>; countryCode: <named-content xmlns:xlink="http://www.w3.org/1999/xlink" content-type="dwc:countryCode" xlink:type="simple">PHL</named-content>; stateProvince: <named-content xmlns:xlink="http://www.w3.org/1999/xlink" content-type="dwc:stateProvince" xlink:type="simple">Davao de Oro</named-content>; municipality: <named-content xmlns:xlink="http://www.w3.org/1999/xlink" content-type="dwc:municipality" xlink:type="simple">Maragusan</named-content>; locality: <named-content xmlns:xlink="http://www.w3.org/1999/xlink" content-type="dwc:locality" xlink:type="simple">Langgawisan</named-content>; <bold>Identification:</bold> identifiedBy: <named-content xmlns:xlink="http://www.w3.org/1999/xlink" content-type="dwc:identifiedBy" xlink:type="simple">AA Cabras</named-content>; <bold>Event:</bold> samplingProtocol: <named-content xmlns:xlink="http://www.w3.org/1999/xlink" content-type="dwc:samplingProtocol" xlink:type="simple">handpicking</named-content>; year: <named-content xmlns:xlink="http://www.w3.org/1999/xlink" content-type="dwc:year" xlink:type="simple">2018</named-content>; month: <named-content xmlns:xlink="http://www.w3.org/1999/xlink" content-type="dwc:month" xlink:type="simple">March</named-content>; habitat: <named-content xmlns:xlink="http://www.w3.org/1999/xlink" content-type="dwc:habitat" xlink:type="simple">riparian</named-content>; <bold>Record Level:</bold> institutionID: <named-content xmlns:xlink="http://www.w3.org/1999/xlink" content-type="dwc:institutionID" xlink:type="simple">UM</named-content>; collectionID: <named-content xmlns:xlink="http://www.w3.org/1999/xlink" content-type="dwc:collectionID" xlink:type="simple">UM-CRC</named-content></p></list-item><list-item><p><bold>Type status:</bold> <named-content xmlns:xlink="http://www.w3.org/1999/xlink" content-type="dwc:typeStatus" xlink:type="simple">Paratype</named-content>. <bold>Occurrence:</bold> recordedBy: <named-content xmlns:xlink="http://www.w3.org/1999/xlink" content-type="dwc:recordedBy" xlink:type="simple">Local collector</named-content>; individualCount: <named-content xmlns:xlink="http://www.w3.org/1999/xlink" content-type="dwc:individualCount" xlink:type="simple">2</named-content>; sex: <named-content xmlns:xlink="http://www.w3.org/1999/xlink" content-type="dwc:sex" xlink:type="simple">male</named-content>; lifeStage: <named-content xmlns:xlink="http://www.w3.org/1999/xlink" content-type="dwc:lifeStage" xlink:type="simple">adult</named-content>; preparations: <named-content xmlns:xlink="http://www.w3.org/1999/xlink" content-type="dwc:preparations" xlink:type="simple">card-mounted</named-content>; disposition: <named-content xmlns:xlink="http://www.w3.org/1999/xlink" content-type="dwc:disposition" xlink:type="simple">in collection</named-content>; <bold>Taxon:</bold> scientificName: <named-content xmlns:xlink="http://www.w3.org/1999/xlink" content-type="dwc:scientificName" xlink:type="simple"><italic><tp:taxon-name><tp:taxon-name-part taxon-name-part-type="genus" reg="Metapocyrtus">Metapocyrtus</tp:taxon-name-part><tp:taxon-name-part taxon-name-part-type="species" reg="jumawani">jumawani</tp:taxon-name-part></tp:taxon-name></italic></named-content>; kingdom: <named-content xmlns:xlink="http://www.w3.org/1999/xlink" content-type="dwc:kingdom" xlink:type="simple"><tp:taxon-name><tp:taxon-name-part taxon-name-part-type="kingdom">Animalia</tp:taxon-name-part></tp:taxon-name></named-content>; phylum: <named-content xmlns:xlink="http://www.w3.org/1999/xlink" content-type="dwc:phylum" xlink:type="simple"><tp:taxon-name><tp:taxon-name-part taxon-name-part-type="phylum">Arthropoda</tp:taxon-name-part></tp:taxon-name></named-content>; class: <named-content xmlns:xlink="http://www.w3.org/1999/xlink" content-type="dwc:class" xlink:type="simple"><tp:taxon-name><tp:taxon-name-part taxon-name-part-type="class">Insecta</tp:taxon-name-part></tp:taxon-name></named-content>; order: <named-content xmlns:xlink="http://www.w3.org/1999/xlink" content-type="dwc:order" xlink:type="simple"><tp:taxon-name><tp:taxon-name-part taxon-name-part-type="order">Coleoptera</tp:taxon-name-part></tp:taxon-name></named-content>; family: <named-content xmlns:xlink="http://www.w3.org/1999/xlink" content-type="dwc:family" xlink:type="simple"><tp:taxon-name><tp:taxon-name-part taxon-name-part-type="family">Curculionidae</tp:taxon-name-part></tp:taxon-name></named-content>; genus: <named-content xmlns:xlink="http://www.w3.org/1999/xlink" content-type="dwc:genus" xlink:type="simple"><tp:taxon-name><tp:taxon-name-part taxon-name-part-type="genus">Metapocyrtus</tp:taxon-name-part></tp:taxon-name></named-content>; specificEpithet: <named-content xmlns:xlink="http://www.w3.org/1999/xlink" content-type="dwc:specificEpithet" xlink:type="simple"><italic><tp:taxon-name><tp:taxon-name-part taxon-name-part-type="genus" reg="Metapocyrtus"/><tp:taxon-name-part taxon-name-part-type="species" reg="jumawani">jumawani</tp:taxon-name-part></tp:taxon-name></italic></named-content>; taxonRank: <named-content xmlns:xlink="http://www.w3.org/1999/xlink" content-type="dwc:taxonRank" xlink:type="simple">species</named-content>; scientificNameAuthorship: <named-content xmlns:xlink="http://www.w3.org/1999/xlink" content-type="dwc:scientificNameAuthorship" xlink:type="simple">Cabras &amp; Medina, 2021</named-content>; nomenclaturalCode: <named-content xmlns:xlink="http://www.w3.org/1999/xlink" content-type="dwc:nomenclaturalCode" xlink:type="simple">ICZN</named-content>; <bold>Location:</bold> continent: <named-content xmlns:xlink="http://www.w3.org/1999/xlink" content-type="dwc:continent" xlink:type="simple">Asia</named-content>; islandGroup: <named-content xmlns:xlink="http://www.w3.org/1999/xlink" content-type="dwc:islandGroup" xlink:type="simple">Mindanao</named-content>; country: <named-content xmlns:xlink="http://www.w3.org/1999/xlink" content-type="dwc:country" xlink:type="simple">Philippines</named-content>; countryCode: <named-content xmlns:xlink="http://www.w3.org/1999/xlink" content-type="dwc:countryCode" xlink:type="simple">PHL</named-content>; stateProvince: <named-content xmlns:xlink="http://www.w3.org/1999/xlink" content-type="dwc:stateProvince" xlink:type="simple">Davao de Oro</named-content>; municipality: <named-content xmlns:xlink="http://www.w3.org/1999/xlink" content-type="dwc:municipality" xlink:type="simple">Maragusan</named-content>; locality: <named-content xmlns:xlink="http://www.w3.org/1999/xlink" content-type="dwc:locality" xlink:type="simple">Langgawisan</named-content>; <bold>Identification:</bold> identifiedBy: <named-content xmlns:xlink="http://www.w3.org/1999/xlink" content-type="dwc:identifiedBy" xlink:type="simple">AA Cabras</named-content>; <bold>Event:</bold> samplingProtocol: <named-content xmlns:xlink="http://www.w3.org/1999/xlink" content-type="dwc:samplingProtocol" xlink:type="simple">handpicking</named-content>; year: <named-content xmlns:xlink="http://www.w3.org/1999/xlink" content-type="dwc:year" xlink:type="simple">2018</named-content>; month: <named-content xmlns:xlink="http://www.w3.org/1999/xlink" content-type="dwc:month" xlink:type="simple">March</named-content>; habitat: <named-content xmlns:xlink="http://www.w3.org/1999/xlink" content-type="dwc:habitat" xlink:type="simple">riparian</named-content>; <bold>Record Level:</bold> institutionID: <named-content xmlns:xlink="http://www.w3.org/1999/xlink" content-type="dwc:institutionID" xlink:type="simple">UM</named-content>; collectionID: <named-content xmlns:xlink="http://www.w3.org/1999/xlink" content-type="dwc:collectionID" xlink:type="simple">UM-CRC</named-content></p></list-item><list-item><p><bold>Type status:</bold> <named-content xmlns:xlink="http://www.w3.org/1999/xlink" content-type="dwc:typeStatus" xlink:type="simple">Paratype</named-content>. <bold>Occurrence:</bold> recordedBy: <named-content xmlns:xlink="http://www.w3.org/1999/xlink" content-type="dwc:recordedBy" xlink:type="simple">Local collector</named-content>; individualCount: <named-content xmlns:xlink="http://www.w3.org/1999/xlink" content-type="dwc:individualCount" xlink:type="simple">4</named-content>; sex: <named-content xmlns:xlink="http://www.w3.org/1999/xlink" content-type="dwc:sex" xlink:type="simple">female</named-content>; lifeStage: <named-content xmlns:xlink="http://www.w3.org/1999/xlink" content-type="dwc:lifeStage" xlink:type="simple">adult</named-content>; preparations: <named-content xmlns:xlink="http://www.w3.org/1999/xlink" content-type="dwc:preparations" xlink:type="simple">card-mounted</named-content>; disposition: <named-content xmlns:xlink="http://www.w3.org/1999/xlink" content-type="dwc:disposition" xlink:type="simple">in collection</named-content>; <bold>Taxon:</bold> scientificName: <named-content xmlns:xlink="http://www.w3.org/1999/xlink" content-type="dwc:scientificName" xlink:type="simple"><tp:taxon-name><tp:taxon-name-part taxon-name-part-type="genus" reg="Metapocyrtus">Metapocyrtus</tp:taxon-name-part><tp:taxon-name-part taxon-name-part-type="species" reg="jumawani">jumawani</tp:taxon-name-part></tp:taxon-name></named-content>; kingdom: <named-content xmlns:xlink="http://www.w3.org/1999/xlink" content-type="dwc:kingdom" xlink:type="simple"><tp:taxon-name><tp:taxon-name-part taxon-name-part-type="kingdom">Animalia</tp:taxon-name-part></tp:taxon-name></named-content>; phylum: <named-content xmlns:xlink="http://www.w3.org/1999/xlink" content-type="dwc:phylum" xlink:type="simple"><tp:taxon-name><tp:taxon-name-part taxon-name-part-type="phylum">Arthropoda</tp:taxon-name-part></tp:taxon-name></named-content>; class: <named-content xmlns:xlink="http://www.w3.org/1999/xlink" content-type="dwc:class" xlink:type="simple"><tp:taxon-name><tp:taxon-name-part taxon-name-part-type="class">Insecta</tp:taxon-name-part></tp:taxon-name></named-content>; order: <named-content xmlns:xlink="http://www.w3.org/1999/xlink" content-type="dwc:order" xlink:type="simple"><tp:taxon-name><tp:taxon-name-part taxon-name-part-type="order">Coleoptera</tp:taxon-name-part></tp:taxon-name></named-content>; family: <named-content xmlns:xlink="http://www.w3.org/1999/xlink" content-type="dwc:family" xlink:type="simple"><tp:taxon-name><tp:taxon-name-part taxon-name-part-type="family">Curculionidae</tp:taxon-name-part></tp:taxon-name></named-content>; genus: <named-content xmlns:xlink="http://www.w3.org/1999/xlink" content-type="dwc:genus" xlink:type="simple"><tp:taxon-name><tp:taxon-name-part taxon-name-part-type="genus">Metapocyrtus</tp:taxon-name-part></tp:taxon-name></named-content>; specificEpithet: <named-content xmlns:xlink="http://www.w3.org/1999/xlink" content-type="dwc:specificEpithet" xlink:type="simple"><tp:taxon-name><tp:taxon-name-part taxon-name-part-type="genus" reg="Metapocyrtus"/><tp:taxon-name-part taxon-name-part-type="species" reg="jumawani">jumawani</tp:taxon-name-part></tp:taxon-name></named-content>; taxonRank: <named-content xmlns:xlink="http://www.w3.org/1999/xlink" content-type="dwc:taxonRank" xlink:type="simple">species</named-content>; scientificNameAuthorship: <named-content xmlns:xlink="http://www.w3.org/1999/xlink" content-type="dwc:scientificNameAuthorship" xlink:type="simple">Cabras &amp; Medina, 2021</named-content>; nomenclaturalCode: <named-content xmlns:xlink="http://www.w3.org/1999/xlink" content-type="dwc:nomenclaturalCode" xlink:type="simple">ICZN</named-content>; <bold>Location:</bold> continent: <named-content xmlns:xlink="http://www.w3.org/1999/xlink" content-type="dwc:continent" xlink:type="simple">Asia</named-content>; islandGroup: <named-content xmlns:xlink="http://www.w3.org/1999/xlink" content-type="dwc:islandGroup" xlink:type="simple">Mindanao</named-content>; country: <named-content xmlns:xlink="http://www.w3.org/1999/xlink" content-type="dwc:country" xlink:type="simple">Philippines</named-content>; countryCode: <named-content xmlns:xlink="http://www.w3.org/1999/xlink" content-type="dwc:countryCode" xlink:type="simple">PHL</named-content>; stateProvince: <named-content xmlns:xlink="http://www.w3.org/1999/xlink" content-type="dwc:stateProvince" xlink:type="simple">Davao de Oro</named-content>; municipality: <named-content xmlns:xlink="http://www.w3.org/1999/xlink" content-type="dwc:municipality" xlink:type="simple">Maragusan</named-content>; locality: <named-content xmlns:xlink="http://www.w3.org/1999/xlink" content-type="dwc:locality" xlink:type="simple">Langgawisan</named-content>; <bold>Identification:</bold> identifiedBy: <named-content xmlns:xlink="http://www.w3.org/1999/xlink" content-type="dwc:identifiedBy" xlink:type="simple">AA Cabras</named-content>; <bold>Event:</bold> samplingProtocol: <named-content xmlns:xlink="http://www.w3.org/1999/xlink" content-type="dwc:samplingProtocol" xlink:type="simple">beating sheet</named-content>; year: <named-content xmlns:xlink="http://www.w3.org/1999/xlink" content-type="dwc:year" xlink:type="simple">2018</named-content>; month: <named-content xmlns:xlink="http://www.w3.org/1999/xlink" content-type="dwc:month" xlink:type="simple">March</named-content>; habitat: <named-content xmlns:xlink="http://www.w3.org/1999/xlink" content-type="dwc:habitat" xlink:type="simple">riparian</named-content>; <bold>Record Level:</bold> institutionID: <named-content xmlns:xlink="http://www.w3.org/1999/xlink" content-type="dwc:institutionID" xlink:type="simple">UM</named-content>; collectionID: <named-content xmlns:xlink="http://www.w3.org/1999/xlink" content-type="dwc:collectionID" xlink:type="simple">UM-CRC</named-content></p></list-item></list></tp:treatment-sec><tp:treatment-sec sec-type="Description"><title>Description</title><p><bold>Male.</bold> Dimensions (in mm): N = 5. LB 7.4–8.9 (holotype 8.2, â: 8.5), LR 1.1–2.0 (2.0, â: 1.6), WR 1.1–1.2 (1.2, â: 1.2), LP 2.8–3.2 (3.2, â: 3.0), WP 2.8–3.4 (3.4, â: 3.0), LE 4.6–5.7 (5.0, â: 5.5), WE 2.3–4.5 (4.0, â: 3.7).</p><p>Habitus as shown in Fig. <xref ref-type="fig" rid="F7329797">1</xref>A–D.</p><p>Integument black. Body surface, rostrum, head and underside weakly lustrous.</p><p>Body subglabrous. Head subglabrous with sparse and minute pubescence; forehead between eyes slightly depressed, covered with metallic, golden-yellow, round scales; lateral parts with elongated patch of golden-yellow round scales below the eyes and metallic golden-yellow piliform scales towards ventral side; median groove distinct. Ros­trum weakly rugose with sparse, minute pubescence, slightly longer than wide (LR/WR 1.66), dorsum bears minute, brownish hairs; baso-lateral surface with golden-yellow piliform scales which become longer towards anterolateral surface; apex with long, yellowish hairs; transverse basal groove distinct; dorsal surface convex. Eyes medium-sized and feebly convex. Antenna moderately clavate, scape slightly shorter than funicle, moderately covered with fine, long, recumbent, brownish hairs. Funicular antennomeres I and II almost of the same length, nearly three times longer than wide; antennomeres III–VII slightly longer than wide; club subovoid, nearly three times longer than wide. Prothorax subglobular, as long as wide (LP/WP 1.0), coarsely granulated with sparse minute pubescence, widest at mid-length, weakly convex, with a faint groove along midline reaching only mid-length and with the following scaly markings of metallic golden-yellow, round scales: a) thin band approximately 1/6 length of pronotum along apical margin, b) transverse band across entire width just slightly behind mid-length and c) lateroventral stripe before the coxa, confluent with anterior marginal band and transverse band at mid-length. Elytra short, subovate (LE/WE 1.25), wider and longer than prothorax (WE/WP 1.18, LE/LP 1.56), subglabrous, weakly convex, coarsely punctured, each puncture with light-coloured, short seta; each elytron with the following scaly markings; a) broad basal band nearly twice as broad as pronotal bands extending from suture to lateral margin, b) broad transverse medial band across entire width from suture towards lateral margin, c) subtriangular patch at apex and d) band along lateral margin confluent with basal and medial bands and subtriangular apical patch. Apical declivity along suture without scales, but with sparse golden-coloured suberect short hairs which continue and become denser towards apex. Legs with moderately clavate femora. Femora covered with recumbent brown hairs. Tibiae weakly serrate along inner margin with suberect, brown bristles along inner margin and subrecumbent brown hairs along outer margin. Fore and mid-tibiae bearing mucro at apex. All tarsomeres densely pubescent dorsally. Coxa with light-coloured recumbent hairs. Mesoventrite with sparse light-coloured, recumbent hairs. Metaventrite and ventrite I moderately depressed on disc, with light-coloured, adpressed hairs and yellow ochre, round scales towards lateral margins. Ventrites II–IV with sparse light-coloured, adpressed hairs. Ventrite V very weakly convex, densely punctured and with dense, long, light-brown adpressed hairs.</p><p><bold>Male genitalia</bold> as shown in Fig. <xref ref-type="fig" rid="F7358034">2</xref>A–C. Aedeagal body short and stout and bent towards the apex (in lateral view), apicad slightly subangulate, apex acute; aedeagal apodemes twice longer than aedeagal body.</p><p>Female. Dimensions (in mm): N = 4. LB 8.5–9.5 (â: 8.75), LR 1.5–1.8 (â: 1.58), WR 1.2, LP 2.8–3.0 (â: 2.85), WP 2.9–3.0 (â: 2.93), LE 5.7–6.5 (â: 5.9), WE 4.0–4.5 (â: 4.13).</p><p>Females differ from males by the following characters: a) pronotum slightly longer than wide in females (LP/WP 0.96-1.0) than in males, b) elytra slightly longer and wider (LE/WE 1.43–1.44, WE/WP 1.38–1.5, LE/LP 2.03–2.17) than in males, c) elytral apex more pointed and with denser hairs at apex and d) posterior elytral marking imperfectly subtriangular. Otherwise, females similar to males.</p></tp:treatment-sec><tp:treatment-sec sec-type="Diagnosis"><title>Diagnosis</title><p><italic><tp:taxon-name><tp:taxon-name-part taxon-name-part-type="genus" reg="Metapocyrtus">Metapocyrtus</tp:taxon-name-part><tp:taxon-name-part taxon-name-part-type="species" reg="jumawani">jumawani</tp:taxon-name-part></tp:taxon-name></italic> sp. nov. is related to <italic><tp:taxon-name><tp:taxon-name-part taxon-name-part-type="genus" reg="Metapocyrtus">Metapocyrtus</tp:taxon-name-part><tp:taxon-name-part taxon-name-part-type="species" reg="tagabawa">tagabawa</tp:taxon-name-part></tp:taxon-name></italic> Cabras, Bollino &amp; Medina, 2020 from Toril, Davao City and Wao, Lanao del Sur and <italic><tp:taxon-name><tp:taxon-name-part taxon-name-part-type="genus" reg="Metapocyrtus">Metapocyrtus</tp:taxon-name-part><tp:taxon-name-part taxon-name-part-type="species" reg="latifasciatus">latifasciatus</tp:taxon-name-part></tp:taxon-name></italic> Cabras, Bollino &amp; Medina, 2020 from Cotabato, Sarangani and Davao del Sur, but differs on the broader pronotal and elytral markings and the shape of the aedeagus. <italic><tp:taxon-name><tp:taxon-name-part taxon-name-part-type="genus" reg="Metapocyrtus">M.</tp:taxon-name-part><tp:taxon-name-part taxon-name-part-type="species" reg="jumawani">jumawani</tp:taxon-name-part></tp:taxon-name></italic> sp. nov. differs from <italic><tp:taxon-name><tp:taxon-name-part taxon-name-part-type="genus" reg="Metapocyrtus">M.</tp:taxon-name-part><tp:taxon-name-part taxon-name-part-type="species" reg="tagabawa">tagabawa</tp:taxon-name-part></tp:taxon-name></italic> for having broader transverse pronotal mark and basal and medial transverse bands, as well as banded triangular marks at the apical third of the elytra; whereas it differs from <italic><tp:taxon-name><tp:taxon-name-part taxon-name-part-type="genus" reg="Metapocyrtus">M.</tp:taxon-name-part><tp:taxon-name-part taxon-name-part-type="species" reg="latifasciatus">latifasciatus</tp:taxon-name-part></tp:taxon-name></italic> by having thick transverse basal and medial bands in the elytra instead of one full broad basal band covering almost half of each elytron. At the moment, as the real validity and repartition amongst <italic><tp:taxon-name><tp:taxon-name-part taxon-name-part-type="genus" reg="Metapocyrtus">Metapocyrtus</tp:taxon-name-part></tp:taxon-name></italic> subgenera requires a complete revision, thus we avoided subgeneric assignment for this species.</p></tp:treatment-sec><tp:treatment-sec sec-type="Etymology"><title>Etymology</title><p>The specific epithet is named after Kim Jumawan (Philippines) for his camaraderie and contribution in helping collect the species described herein.</p></tp:treatment-sec><tp:treatment-sec sec-type="Distribution"><title>Distribution</title><p><italic><tp:taxon-name><tp:taxon-name-part taxon-name-part-type="genus" reg="Metapocyrtus">Metapocyrtus</tp:taxon-name-part><tp:taxon-name-part taxon-name-part-type="species" reg="jumawani">jumawani</tp:taxon-name-part></tp:taxon-name></italic> sp. nov. is known, so far, only from the Province of Davao de Oro.</p></tp:treatment-sec><tp:treatment-sec><!--Section generated to contain objects referenced in tp:taxon-treatment.--><fig id="F7329797" position="float" orientation="portrait"><object-id xmlns:xlink="http://www.w3.org/1999/xlink" content-type="arpha" xlink:type="simple">9AD1D3B4-34A5-5D33-A64F-7F18B90D2170</object-id><object-id xmlns:xlink="http://www.w3.org/1999/xlink" content-type="doi" xlink:type="simple">10.3897/BDJ.9.e72453.figure1</object-id><label>Figure 1.</label><caption><p><bold><italic><tp:taxon-name><tp:taxon-name-part taxon-name-part-type="genus" reg="Metapocyrtus">Metapocyrtus</tp:taxon-name-part><tp:taxon-name-part taxon-name-part-type="species" reg="jumawani">jumawani</tp:taxon-name-part></tp:taxon-name></italic></bold> sp. nov.: <bold>A</bold> male holotype, dorsal view; <bold>B</bold> female, dorsal view; <bold>C</bold> male, lateral view; <bold>D</bold> female, lateral view.</p></caption><graphic xmlns:xlink="http://www.w3.org/1999/xlink" xlink:href="bdj-09-e72453-g001.jpg" position="float" id="oo_564888.jpg" orientation="portrait" xlink:type="simple"><uri content-type="original_file" xlink:type="simple">https://binary.pensoft.net/fig/564888</uri></graphic></fig><fig id="F7358034" position="float" orientation="portrait"><object-id xmlns:xlink="http://www.w3.org/1999/xlink" content-type="arpha" xlink:type="simple">9FC0D37A-BC31-51A8-B50D-9680BEA91204</object-id><object-id xmlns:xlink="http://www.w3.org/1999/xlink" content-type="doi" xlink:type="simple">10.3897/BDJ.9.e72453.figure2</object-id><label>Figure 2.</label><caption><p>Male genitalia of <italic><tp:taxon-name><tp:taxon-name-part taxon-name-part-type="genus" reg="Metapocyrtus">Metapocyrtus</tp:taxon-name-part><tp:taxon-name-part taxon-name-part-type="species" reg="jumawani">jumawani</tp:taxon-name-part></tp:taxon-name></italic> <bold>A</bold> aedeagus in lateral view; <bold>B</bold> idem in dorsal view; <bold>C</bold> sternite IX in dorsal view.</p></caption><graphic xmlns:xlink="http://www.w3.org/1999/xlink" xlink:href="bdj-09-e72453-g002.jpg" position="float" id="oo_571597.jpg" orientation="portrait" xlink:type="simple"><uri content-type="original_file" xlink:type="simple">https://binary.pensoft.net/fig/571597</uri></graphic></fig></tp:treatment-sec></tp:taxon-treatment>
