# Supplementary material for: Four new species of Metapocyrtus Heller, 1912 (Coleoptera, Curculionidae, Entiminae, Pachyrhynchini) from Mindanao Island, Philippines
Source: Biodivers Data J. 2021 Sep 28;9:e72453. doi: 10.3897/BDJ.9.e72453 (PMC9341918; doi:10.3897/BDJ.9.e72453)
Supplement: XML Treatment for Metapocyrtus (Metapocyrtus) pseudahirakui [file BDJ.9.e72453-treatment4.xml]

<!DOCTYPE tp:taxon-treatment
  PUBLIC "-//TaxonX//DTD Taxonomic Treatment Publishing DTD v0 20100105//EN" "tax-treatment-NSO.dtd">
<tp:taxon-treatment xmlns:tp="http://www.plazi.org/taxpub"><tp:treatment-meta><mixed-citation publication-type="journal"><person-group><name><surname>Cabras</surname><given-names>Analyn Anzano</given-names></name><name><surname>Medina</surname><given-names>Milton Norman</given-names></name></person-group><article-title>Four new species of <italic><tp:taxon-name><tp:taxon-name-part taxon-name-part-type="genus" reg="Metapocyrtus">Metapocyrtus</tp:taxon-name-part></tp:taxon-name></italic> Heller, 1912 (<tp:taxon-name><tp:taxon-name-part taxon-name-part-type="order">Coleoptera</tp:taxon-name-part></tp:taxon-name>, <tp:taxon-name><tp:taxon-name-part taxon-name-part-type="family">Curculionidae</tp:taxon-name-part></tp:taxon-name>, <tp:taxon-name><tp:taxon-name-part taxon-name-part-type="subfamily">Entiminae</tp:taxon-name-part></tp:taxon-name>, <tp:taxon-name><tp:taxon-name-part taxon-name-part-type="tribe">Pachyrhynchini</tp:taxon-name-part></tp:taxon-name>) from Mindanao Island, Philippines</article-title><source>Biodivers Data J</source><day>28</day><month>09</month><year>2021</year><volume>9</volume><pub-id pub-id-type="doi">10.3897/BDJ.9.e72453</pub-id></mixed-citation></tp:treatment-meta><tp:nomenclature><tp:taxon-name><object-id xmlns:xlink="http://www.w3.org/1999/xlink" content-type="arpha" xlink:type="simple">24BB00C7-FBA3-5B6A-ABE4-2AEF39242D36</object-id><tp:taxon-name-part taxon-name-part-type="genus">Metapocyrtus</tp:taxon-name-part> (<tp:taxon-name-part taxon-name-part-type="subgenus">Metapocyrtus</tp:taxon-name-part>) <tp:taxon-name-part taxon-name-part-type="species">pseudahirakui</tp:taxon-name-part><object-id xmlns:xlink="http://www.w3.org/1999/xlink" content-type="zoobank" xlink:type="simple" object-id-type="ZooBank">urn:lsid:zoobank.org:act:7f58a8b0-4f64-4f23-a798-2c3d377e9c61</object-id></tp:taxon-name><tp:taxon-authority>Cabras &amp; Medina, 2021</tp:taxon-authority><tp:taxon-status xmlns:xlink="http://www.w3.org/1999/xlink" xlink:type="simple">sp. n.</tp:taxon-status></tp:nomenclature><tp:treatment-sec sec-type="materials"><title>Materials</title><list list-type="alpha-lower" list-content="occurrences"><list-item><p><bold>Type status:</bold> <named-content xmlns:xlink="http://www.w3.org/1999/xlink" content-type="dwc:typeStatus" xlink:type="simple">Holotype</named-content>. <bold>Occurrence:</bold> recordedBy: <named-content xmlns:xlink="http://www.w3.org/1999/xlink" content-type="dwc:recordedBy" xlink:type="simple">Local collector</named-content>; individualCount: <named-content xmlns:xlink="http://www.w3.org/1999/xlink" content-type="dwc:individualCount" xlink:type="simple">1</named-content>; sex: <named-content xmlns:xlink="http://www.w3.org/1999/xlink" content-type="dwc:sex" xlink:type="simple">female</named-content>; lifeStage: <named-content xmlns:xlink="http://www.w3.org/1999/xlink" content-type="dwc:lifeStage" xlink:type="simple">adult</named-content>; preparations: <named-content xmlns:xlink="http://www.w3.org/1999/xlink" content-type="dwc:preparations" xlink:type="simple">card-mounted</named-content>; disposition: <named-content xmlns:xlink="http://www.w3.org/1999/xlink" content-type="dwc:disposition" xlink:type="simple">in collection</named-content>; <bold>Taxon:</bold> scientificName: <named-content xmlns:xlink="http://www.w3.org/1999/xlink" content-type="dwc:scientificName" xlink:type="simple"><italic><tp:taxon-name><tp:taxon-name-part taxon-name-part-type="genus" reg="Metapocyrtus">Metapocyrtus</tp:taxon-name-part><tp:taxon-name-part taxon-name-part-type="species" reg="pseudahirakui">pseudahirakui</tp:taxon-name-part></tp:taxon-name></italic></named-content>; kingdom: <named-content xmlns:xlink="http://www.w3.org/1999/xlink" content-type="dwc:kingdom" xlink:type="simple"><tp:taxon-name><tp:taxon-name-part taxon-name-part-type="kingdom">Animalia</tp:taxon-name-part></tp:taxon-name></named-content>; phylum: <named-content xmlns:xlink="http://www.w3.org/1999/xlink" content-type="dwc:phylum" xlink:type="simple"><tp:taxon-name><tp:taxon-name-part taxon-name-part-type="phylum">Arthropoda</tp:taxon-name-part></tp:taxon-name></named-content>; class: <named-content xmlns:xlink="http://www.w3.org/1999/xlink" content-type="dwc:class" xlink:type="simple"><tp:taxon-name><tp:taxon-name-part taxon-name-part-type="class">Insecta</tp:taxon-name-part></tp:taxon-name></named-content>; order: <named-content xmlns:xlink="http://www.w3.org/1999/xlink" content-type="dwc:order" xlink:type="simple"><tp:taxon-name><tp:taxon-name-part taxon-name-part-type="order">Coleoptera</tp:taxon-name-part></tp:taxon-name></named-content>; family: <named-content xmlns:xlink="http://www.w3.org/1999/xlink" content-type="dwc:family" xlink:type="simple"><tp:taxon-name><tp:taxon-name-part taxon-name-part-type="family">Curculionidae</tp:taxon-name-part></tp:taxon-name></named-content>; genus: <named-content xmlns:xlink="http://www.w3.org/1999/xlink" content-type="dwc:genus" xlink:type="simple"><tp:taxon-name><tp:taxon-name-part taxon-name-part-type="genus">Metapocyrtus</tp:taxon-name-part></tp:taxon-name></named-content>; specificEpithet: <named-content xmlns:xlink="http://www.w3.org/1999/xlink" content-type="dwc:specificEpithet" xlink:type="simple"><italic><tp:taxon-name><tp:taxon-name-part taxon-name-part-type="genus" reg="Metapocyrtus"/><tp:taxon-name-part taxon-name-part-type="species" reg="pseudahirakui">pseudahirakui</tp:taxon-name-part></tp:taxon-name></italic></named-content>; taxonRank: <named-content xmlns:xlink="http://www.w3.org/1999/xlink" content-type="dwc:taxonRank" xlink:type="simple">species</named-content>; scientificNameAuthorship: <named-content xmlns:xlink="http://www.w3.org/1999/xlink" content-type="dwc:scientificNameAuthorship" xlink:type="simple">Cabras &amp; Medina, 2021</named-content>; nomenclaturalCode: <named-content xmlns:xlink="http://www.w3.org/1999/xlink" content-type="dwc:nomenclaturalCode" xlink:type="simple">ICZN</named-content>; <bold>Location:</bold> continent: <named-content xmlns:xlink="http://www.w3.org/1999/xlink" content-type="dwc:continent" xlink:type="simple">Asia</named-content>; islandGroup: <named-content xmlns:xlink="http://www.w3.org/1999/xlink" content-type="dwc:islandGroup" xlink:type="simple">Mindanao</named-content>; country: <named-content xmlns:xlink="http://www.w3.org/1999/xlink" content-type="dwc:country" xlink:type="simple">Philippines</named-content>; countryCode: <named-content xmlns:xlink="http://www.w3.org/1999/xlink" content-type="dwc:countryCode" xlink:type="simple">PHL</named-content>; stateProvince: <named-content xmlns:xlink="http://www.w3.org/1999/xlink" content-type="dwc:stateProvince" xlink:type="simple">Bukidnon</named-content>; municipality: <named-content xmlns:xlink="http://www.w3.org/1999/xlink" content-type="dwc:municipality" xlink:type="simple">Lantapan</named-content>; <bold>Identification:</bold> identifiedBy: <named-content xmlns:xlink="http://www.w3.org/1999/xlink" content-type="dwc:identifiedBy" xlink:type="simple">AA Cabras</named-content>; <bold>Event:</bold> samplingProtocol: <named-content xmlns:xlink="http://www.w3.org/1999/xlink" content-type="dwc:samplingProtocol" xlink:type="simple">Beating sheet</named-content>; year: <named-content xmlns:xlink="http://www.w3.org/1999/xlink" content-type="dwc:year" xlink:type="simple">2018</named-content>; month: <named-content xmlns:xlink="http://www.w3.org/1999/xlink" content-type="dwc:month" xlink:type="simple">July</named-content>; habitat: <named-content xmlns:xlink="http://www.w3.org/1999/xlink" content-type="dwc:habitat" xlink:type="simple">old growth primary forest</named-content>; <bold>Record Level:</bold> institutionID: <named-content xmlns:xlink="http://www.w3.org/1999/xlink" content-type="dwc:institutionID" xlink:type="simple">UM</named-content>; collectionID: <named-content xmlns:xlink="http://www.w3.org/1999/xlink" content-type="dwc:collectionID" xlink:type="simple">UM-CRC</named-content></p></list-item></list></tp:treatment-sec><tp:treatment-sec sec-type="Description"><title>Description</title><p><bold>Female.</bold> Dimensions (in mm): LB 10.2, LR 1.0, WR 1.0, LP 3.2, WP 3.2, LE 7.0, WE 4.8, N = 1.</p><p>Habitus as shown in Fig. <xref ref-type="fig" rid="F7329857">7</xref>.</p><p>Integument black. Body surface, rostrum, head and underside with weak lustre.</p><p>Body subglabrous. Head subglabrous, sparsely, minutely pubescent; forehead between eyes flattish, covered with metallic, golden-yellow and round scales; median groove barely distinct; lateral parts behind eyes with golden-yellow and pale green round scales interspersed with hair-like scales of similar colours. Ros­trum sparsely, minutely pubescent, slightly longer than wide (LR/WR 1.33), dorsum and lateral surface bearing minute, recumbent, yellowish hairlike-scales and anterolateral mar­gin with longer, light-brown hairs; transverse basal groove distinct; basal half with pronounced V-shaped ridge beset with metallic golden-yellow, round scales. Eyes medium-sized and feebly convex. Antenna moderately covered with fine, light-coloured hairs. Funicular antennomeres I and II almost of the same length, nearly three times longer than wide. Prothorax subglobular, as long as wide (LP/WP 1.0), mostly punctured, coarsely rugose and punctured especially along middle of dorsum, weakly convex, with distinct mid-line groove. Pronotum with the following scaly markings of metallic golden-yellow and pale green, round scales: a) thin transverse band approximately one seventh of the length of pronotum at anterior margin, b) transverse band across entire width at mid-length slightly thicker than anterior band, nearly confluent with anterior band at middle of dorsum and c) lateroventral stripe before coxa, confluent with anterior and median bands. Elytra short ovate (LE/WE 1.46), wider and longer than prothorax (WE/WP 1.5, LE/LP 2.19), black, subglabrous, strongly convex; coarsely punctured with very minute and sparse light-coloured, short seta; slightly flattish on basal half of dorsum and with steep apical declivity. Elytra with eight longitudinal scaly stripes of metallic golden-yellow and pale green, round scales beginning shortly from anterior margin and extending towards apex and one longitudinal parasutural stripe from before mid-length towards apical declivity. Longitudinal stripe at striae II extending from anterior margin to apical declivity; stripe at striae II extending from anterior margin to apex of elytra, confluent with stripe at lateral margin; stripe at striae III–VII confluent at apical quarter. Base of apical declivity with brownish tuft of hairs on each elytron. Legs with strongly clavate femora. Femora covered with recumbent light-bluish hair-like scales. Tibiae covered with suberect, light-coloured bristles along inner margin and light coloured recumbent hairs on outer margin; weakly serrate along inner edge. Fore and mid-tibiae bearing mucro at apex. Tarsomeres covered with pubescence dorsally. Coxae with recumbent light-coloured hair-like scales. Mesoventrite covered with metallic and greenish, adpressed hair-like scales. Metaventrite slightly depressed on disc with subrecumbent hair-like scales and light-yellow ochre and pale green round scales at lateral sides. Ventrite I depressed on disc with light-coloured, adpressed hairs. Ventrites II–V with sparse, light-coloured, short hairs. Ventrite V flattened, finely densely punctured with short hairs.</p><p>Males unknown.</p></tp:treatment-sec><tp:treatment-sec sec-type="Diagnosis"><title>Diagnosis</title><p><tp:taxon-name><tp:taxon-name-part taxon-name-part-type="genus" reg="Metapocyrtus">Metapocyrtus</tp:taxon-name-part> (<tp:taxon-name-part taxon-name-part-type="subgenus" reg="Metapocyrtus">M.</tp:taxon-name-part>) <tp:taxon-name-part taxon-name-part-type="species" reg="pseudahirakui">pseudahirakui</tp:taxon-name-part></tp:taxon-name> sp. nov. differs from all other species of the subgenus for its unique elytral ornamentation consisting of golden-yellow and pale green longitudinal stripes along the elytral striae. It superficially looks similar to <tp:taxon-name><tp:taxon-name-part taxon-name-part-type="genus" reg="Metapocyrtus">M.</tp:taxon-name-part> (<tp:taxon-name-part taxon-name-part-type="subgenus" reg="Orthocyrtus">Orthocyrtus</tp:taxon-name-part>) <tp:taxon-name-part taxon-name-part-type="species" reg="hirakui">hirakui</tp:taxon-name-part></tp:taxon-name> Cabras, Medina &amp; Bollino, 2021 due to mimicry reasons, but can be distinguished by its rostrum, punctures of the pronotum and the tuft of brownish hairs at the base of the apical declivity. <tp:taxon-name><tp:taxon-name-part taxon-name-part-type="genus" reg="Metapocyrtus">M.</tp:taxon-name-part> (<tp:taxon-name-part taxon-name-part-type="subgenus" reg="Metapocyrtus">M.</tp:taxon-name-part>) <tp:taxon-name-part taxon-name-part-type="species" reg="pseudahirakui">pseudahirakui</tp:taxon-name-part></tp:taxon-name> sp. nov. has rostrum with V-shape ridge and rounded dorsolateral edges, whereas <tp:taxon-name><tp:taxon-name-part taxon-name-part-type="genus" reg="Metapocyrtus">M.</tp:taxon-name-part> (<tp:taxon-name-part taxon-name-part-type="subgenus" reg="Orthocyrtus">O.</tp:taxon-name-part>) <tp:taxon-name-part taxon-name-part-type="species" reg="hirakui">hirakui</tp:taxon-name-part></tp:taxon-name> has a rostrum which is dorsally straight, mostly in a plane with front and, at base, the sides are rectangularly declined.</p></tp:treatment-sec><tp:treatment-sec sec-type="Etymology"><title>Etymology</title><p>Etymology. The specific epithet pertains to its uncanny resemblance to <tp:taxon-name><tp:taxon-name-part taxon-name-part-type="genus" reg="Metapocyrtus">M.</tp:taxon-name-part> (<tp:taxon-name-part taxon-name-part-type="subgenus" reg="Orthocyrtus">O.</tp:taxon-name-part>) <tp:taxon-name-part taxon-name-part-type="species" reg="hirakui">hirakui</tp:taxon-name-part></tp:taxon-name>.</p></tp:treatment-sec><tp:treatment-sec sec-type="Distribution"><title>Distribution</title><p><tp:taxon-name><tp:taxon-name-part taxon-name-part-type="genus" reg="Metapocyrtus">Metapocyrtus</tp:taxon-name-part> (<tp:taxon-name-part taxon-name-part-type="subgenus" reg="Metapocyrtus">M.</tp:taxon-name-part>) <tp:taxon-name-part taxon-name-part-type="species" reg="pseudahirakui">pseudahirakui</tp:taxon-name-part></tp:taxon-name> sp. nov. is known, so far, in Bukidnon.</p></tp:treatment-sec><tp:treatment-sec><!--Section generated to contain objects referenced in tp:taxon-treatment.--><fig id="F7329857" position="float" orientation="portrait"><object-id xmlns:xlink="http://www.w3.org/1999/xlink" content-type="arpha" xlink:type="simple">06D06B05-7E35-5219-8195-E67E838818F1</object-id><object-id xmlns:xlink="http://www.w3.org/1999/xlink" content-type="doi" xlink:type="simple">10.3897/BDJ.9.e72453.figure7</object-id><label>Figure 7.</label><caption><p><tp:taxon-name><tp:taxon-name-part taxon-name-part-type="genus" reg="Metapocyrtus">Metapocyrtus</tp:taxon-name-part> (<tp:taxon-name-part taxon-name-part-type="subgenus" reg="Metapocyrtus">Metapocyrtus</tp:taxon-name-part>) <tp:taxon-name-part taxon-name-part-type="species" reg="pseudahirakui">pseudahirakui</tp:taxon-name-part></tp:taxon-name> sp. nov., female holotype: <bold>A</bold> dorsal view; <bold>B</bold> lateral view.</p></caption><graphic xmlns:xlink="http://www.w3.org/1999/xlink" xlink:href="bdj-09-e72453-g007.jpg" position="float" id="oo_564893.jpg" orientation="portrait" xlink:type="simple"><uri content-type="original_file" xlink:type="simple">https://binary.pensoft.net/fig/564893</uri></graphic></fig></tp:treatment-sec></tp:taxon-treatment>
